# Supplementary material for: Conventional and Zero Tillage with Residue Management in Rice–Wheat System in the Indo-Gangetic Plains: Impact on Thermal Sensitivity of Soil Organic Carbon Respiration and Enzyme Activity
Source: Int J Environ Res Public Health. 2023 Jan 1;20(1):810. doi: 10.3390/ijerph20010810 (PMC9819925; doi:10.3390/ijerph20010810)
Supplement: Supplementary file 1 [file ijerph-20-00810-s001.zip]

Archive with 1 entries (1 files):
- ijerph-2079816-supplementary.pdf
